# Supplementary material for: Catheters with Dual-Antimicrobial Properties by Gamma Radiation-Induced Grafting
Source: Pharmaceutics. 2023 Mar 16;15(3):960. doi: 10.3390/pharmaceutics15030960 (PMC10056229; doi:10.3390/pharmaceutics15030960)
Supplement: Supplementary file 1 [file pharmaceutics-15-00960-s001.zip]

Archive with 1 entries (1 files):
- pharmaceutics-2252344-supplementary.pdf
